# Supplementary material for: Integrative Chemical and Omics Analyses Provide Insights into Pentlandite Bioleaching by Acidithiobacillus ferriphilus WGS1
Source: Int J Mol Sci. 2026 Jun 26;27(13):5762. doi: 10.3390/ijms27135762 (PMC13362053; doi:10.3390/ijms27135762)
Supplement: Supplementary file 1 [file ijms-27-05762-s001.zip]

Archive with 1 entries (1 files):
- ijms-4339240-supplementary.pdf
